# Supplementary material for: An immunodominant NP105–113-B*07:02 cytotoxic T cell response controls viral replication and is associated with less severe COVID-19 disease
Source: Nat Immunol. 2021 Dec 1;23(1):50–61. doi: 10.1038/s41590-021-01084-z (PMC8709787; doi:10.1038/s41590-021-01084-z)
Supplement: Supplementary file 4 — Supplementary Table 1. Participant characteristics. Gender, days postsymptom onset and age shown for each participant. Supplementary Table 3. αβ VJ gene usage and CDR3 sequences for ex vivo single-cell TCR sequencing. Supplementary Table 4. αβ VJ gene usage and CDR3 sequences from bulk TCR sequencing of T cell clones. Supplementary Table 5. EC50 values from selected T cell clones. [file 41590_2021_1084_MOESM4_ESM.xlsx]

## Sheet: Table 1
Participant_ID	Gender	severity	Days_post_symptom_onset1		age
C-COV19-001	M	mild	60		58.9123
C-COV19-002	M	mild	56		53.9178
C-COV19-003	F	mild	55		45.7397
C-COV19-004	F	mild	54		49.874
C-COV19-005	M	asymptomatic	58		55.9479
C-COV19-006	M	mild	58		53.611
C-COV19-007	M	mild	62		53.6438
C-COV19-008	M	mild	53		53.9808
C-COV19-009	F	mild	57		54.4658
C-COV19-010	M	mild	40		51.3068
C-COV19-011	F	mild	41		81.2247
C-COV19-012	M	mild	41		48.8712
C-COV19-014	M	mild	41		74.0219
C-COV19-018	M	mild	36		59.4247
C-COV19-020	M	mild	31		56.6521
C-COV19-021	M	mild	42		61.3918
C-COV19-022	M	mild	39		65.5918
C-COV19-023	M	mild	42		46.7699
C-COV19-024	M	mild	40		40.3616
C-COV19-025	F	mild	44		47.3973
C-COV19-027	M	mild	42		33.8301
C-COV19-029	F	mild	60		48.2
C-COV19-030	M	mild	46		24.5068
C-COV19-032	F	mild	43		94.9781
C-COV19-033	F	mild	43		19.3671
C-COV19-044	M	mild	35		53.1397
C-COV19-046	M	mild	42		76.3616
C-COV19-047	M	mild	36		68.6438
C-COV19-048	F	mild	40		31.3096
C-COV19-062	F	mild	53		56.2849
C-COV19-026	M	severe	42		21.8849
C-COV19-028	M	critical	47		78.2685
C-COV19-031	F	severe	36		60.1151
C-COV19-034	M	severe	38		72.7507
C-COV19-035	M	severe	53		50.4767
C-COV19-036	F	severe	41		57.1342
C-COV19-037	F	severe	40		45.1589
C-COV19-038	F	severe	40		44.4822
C-COV19-039	M	severe	40		78.863
C-COV19-040	M	severe	43		42.7397
C-COV19-041	M	severe	40		61.1205
C-COV19-042	M	severe	49		84.7425
C-COV19-043	F	severe	60		71.189
C-COV19-045	F	severe	46		72.1233
C-COV19-050	M	severe	51		85.2219
C-COV19-051	F	severe	64		83.1973
C-COV19-054	F	critical	74		56.1123
C-COV19-055	M	critical	65		52.1781
C-COV19-056	M	severe	61		48.4548
C-COV19-059	M	severe	37		73.0301
C-COV19-060	M	critical	66		52.2877
C-COV19-061	M	severe	42		59.7562
BP124	M	healthy/pre-pandemic			49		Previously published in Nguyen et al
BP155	F	healthy/pre-pandemic			35		Previously published in Nguyen et al
BP161	N/A	healthy/pre-pandemic			69		Previously published in Nguyen et al
SG020	F	healthy/pre-pandemic			32		Previously published in Lineburg et al
SG106	F	healthy/pre-pandemic			23		Previously published in Lineburg et al
SG114	M	healthy/pre-pandemic			39		Previously published in Lineburg et al
SG116	F	healthy/pre-pandemic			32		Previously published in Lineburg et al
SG117	M	healthy/pre-pandemic			38		Previously published in Lineburg et al
GR001	M	healthy/pre-pandemic			42		Previously published in Lineburg et al
GR036	F	healthy/pre-pandemic			40		Previously published in Lineburg et al
H00054	F	healthy/pre-pandemic			52		COMBAT cohort
G05145	F	mild			56		COMBAT cohort
G05171	F	mild			49		COMBAT cohort
S00002	M	mild			33		COMBAT cohort
S00024	M	severe			57		COMBAT cohort
S00028	M	mild			59		COMBAT cohort
S00034	M	severe			78		COMBAT cohort
S00036	M	severe			71		COMBAT cohort
S00042	M	severe			28		COMBAT cohort
S00045	F	mild			76		COMBAT cohort
S00049	F	mild			72		COMBAT cohort
S00058	F	mild			76		COMBAT cohort
S00061	F	mild			58		COMBAT cohort
S00064	F	mild			36		COMBAT cohort
S00065	M	severe			54		COMBAT cohort
S00069	F	severe			56		COMBAT cohort
S00124	M	severe			37		COMBAT cohort
S00126	M	mild			82		COMBAT cohort
S00134	M	mild			46		COMBAT cohort

## Sheet: Table 3
All single β					Paired αβ (1/2α + 1β)
Patient	TRBV	TRBJ	CDR3β	Severity	Patient	TRAV	TRAJ	CDR3α	TRBV	TRBJ	CDR3β	Severity
C-COV19-005	TRBV27	TRBJ2-5	CASSPLVGERFRKETQYF	Mild	C-COV19-005	TRAV12-2	TRAJ40	CAVTLTSGTYKYIF	TRBV27	TRBJ2-5	CASSPLVGERFRKETQYF	Mild
C-COV19-005	TRBV2	TRBJ2-1	CASSVLPGPPRGEQFF	Mild	C-COV19-005	TRAV8-3	TRAJ5	CAVVTDTGRRALTF	TRBV2	TRBJ2-1	CASSVLPGPPRGEQFF	Mild
C-COV19-005	TRBV12-5	TRBJ2-5	CASGPATSAEQETQYF	Mild	C-COV19-005	TRAV8-3	TRAJ5	CAVVTDTGRRALTF	TRBV2	TRBJ2-1	CASSVLPGPPRGEQFF	Mild
C-COV19-005	TRBV12-5	TRBJ2-5	CASGPATSAEQETQYF	Mild	C-COV19-005	TRAV12-3	TRAJ34	CAIPPLPGKLIF	TRBV12-5	TRBJ2-5	CASGPATSAEQETQYF	Mild
C-COV19-005	TRBV12-5	TRBJ2-5	CASGPATSAEQETQYF	Mild	C-COV19-005	TRAV21	TRAJ43	CAAPYNNNDMRF	TRBV6-3	TRBJ1-6	CASSYLPAGSSYNSPLHF	Mild
C-COV19-005	TRBV6-3	TRBJ1-6	CASSYLPAGSSYNSPLHF	Mild	C-COV19-005	TRAV12-3	TRAJ34	CAIPPLPGKLIF	TRBV5-1	TRBJ1-1	CASSLAGSFMNTEAFF	Mild
C-COV19-005	TRBV5-1	TRBJ1-1	CASSLAGSFMNTEAFF	Mild	C-COV19-005	TRAV12-3	TRAJ34	CVIPPLPGKLIF	TRBV5-1	TRBJ1-1	CASSLAGSFMNTEAFF	Mild
C-COV19-005	TRBV12-5	TRBJ2-5	CASGPATSAEQETQYF	Mild	C-COV19-005	TRAV12-3	TRAJ34	CAIPPLPGKLIF	TRBV12-5	TRBJ2-5	CASGPATSAEQETQYF	Mild
C-COV19-005	TRBV12-5	TRBJ2-5	CASGPATSAEQETQYF	Mild	C-COV19-005	TRAV12-3	TRAJ34	CAIPPLPGKLIF	TRBV12-5	TRBJ2-5	CASGPATSAEQETQYF	Mild
C-COV19-005	TRBV27	TRBJ2-1	CASSSLLAGGFYEQFF	Mild	C-COV19-005	TRAV12-3	TRAJ34	CAIPPLPGKLIF	TRBV12-5	TRBJ2-5	CASGPATSAEQETQYF	Mild
C-COV19-005	TRBV28	TRBJ2-2	CASSRLTGSTGELFF	Mild	C-COV19-005	TRAV10	TRAJ29	CVVSEGNTPLVF	TRBV5-1	TRBJ1-2	CASSLAGAGYTF	Mild
C-COV19-005	TRBV27	TRBJ2-5	CASSPLTGSAERKETQYF	Mild	C-COV19-005	TRAV21	TRAJ37	CAVLDTGKLIF	TRBV5-1	TRBJ1-2	CASSLAGAGYTF	Mild
C-COV19-005	TRBV12-5	TRBJ2-5	CASGPATSAEQETQYF	Mild	C-COV19-005	TRAV13-2	TRAJ8	CAENGGFQKLVF	TRBV20-1	TRBJ1-6	CSARDTGVQSFYSPLHF	Mild
C-COV19-005	TRBV12-5	TRBJ2-5	CASGPATSAEQETQYF	Mild	C-COV19-005	TRAV12-3	TRAJ34	CAIPPLPGKLIF	TRBV12-5	TRBJ2-5	CASGPATSAEQETQYF	Mild
C-COV19-005	TRBV5-1	TRBJ1-2	CASSLAGAGYTF	Mild	C-COV19-005	TRAV12-3	TRAJ34	CAIPPLPGKLIF	TRBV12-5	TRBJ2-5	CASGPATSAEQETQYF	Mild
C-COV19-005	TRBV20-1	TRBJ1-6	CSARDTGVQSFYSPLHF	Mild	C-COV19-005	TRAV12-3	TRAJ34	CAIPPLPGKLIF	TRBV12-5	TRBJ2-5	CASGPATSAEQETQYF	Mild
C-COV19-005	TRBV27	TRBJ2-5	CASSPLTGSAERKETQYF	Mild	C-COV19-005	TRAV12-3	TRAJ34	CAIPPLPGKLIF	TRBV12-5	TRBJ2-5	CASGPATSAEQETQYF	Mild
C-COV19-005	TRBV12-5	TRBJ2-5	CASGPATSAEQETQYF	Mild	C-COV19-005	TRAV12-3	TRAJ34	CAIPPLPGKLIF	TRBV12-5	TRBJ2-5	CASGPATSAEQETQYF	Mild
C-COV19-005	TRBV12-5	TRBJ2-5	CASGPATSAEQETQYF	Mild	C-COV19-005	TRAV12-3	TRAJ34	CAIPPLPGKLIF	TRBV12-5	TRBJ2-5	CASGPATSAEQETQYF	Mild
C-COV19-005	TRBV12-5	TRBJ2-5	CASGPATSAEQETQYF	Mild	C-COV19-005	TRAV12-3	TRAJ34	CAIPPLPGKLIF	TRBV12-5	TRBJ2-5	CASGPATSAEQETQYF	Mild
C-COV19-005	TRBV5-1	TRBJ2-1	CASSLAGGPYNEQFF	Mild	C-COV19-005	TRAV12-3	TRAJ34	CAIPPLPGKLIF	TRBV12-5	TRBJ2-5	CASGPATSAEQETQYF	Mild
C-COV19-005	TRBV6-3	TRBJ1-6	CASSYLPAGSSYNSPLHF	Mild	C-COV19-005	TRAV21	TRAJ31	CAVLNNARLMF	TRBV5-1	TRBJ1-1	CASSLAGAEAFF	Mild
C-COV19-005	TRBV19	TRBJ1-5	CASSILQGLGGSNQPQHF	Mild	C-COV19-005	TRAV21	TRAJ43	CAAPYNNNDMRF	TRBV6-5	TRBJ1-6	CASSYLPAGSSYNSPLHF	Mild
C-COV19-005	TRBV5-1	TRBJ1-2	CASSLAGAYGYTF	Mild	C-COV19-005	TRAV12-3	TRAJ34	CAIPPLPGKLIF	TRBV12-5	TRBJ2-5	CASGPATSAEQETQYF	Mild
C-COV19-005	TRBV12-5	TRBJ2-5	CASGPATSAEQETQYF	Mild	C-COV19-005	TRAV8-3	TRAJ3	CAVPLYSSASKIIF	TRBV15	TRBJ2-1	CATSSFTGGVYNEQFF	Mild
C-COV19-005	TRBV2	TRBJ1-1	CASSERTGGSTEAFF	Mild	C-COV19-005	TRAV8-4	TRAJ3	CAVPLYSSASKIIF	TRBV15	TRBJ2-1	CATSSFTGGVYNEQFF	Mild
C-COV19-005	TRBV12-5	TRBJ2-5	CASGPATSAEQETQYF	Mild	C-COV19-045	TRAV8-3	TRAJ9	CAVGPLDTGGFKTIF	TRBV28	TRBJ1-2	CASTRTGTVAYGYTF	Severe
C-COV19-005	TRBV4-1	TRBJ2-7	CASSQDPAYEQYF	Mild	C-COV19-045	TRAV26-2	TRAJ41	CILRDPNSGYALNF	TRBV19	TRBJ1-6	CATSRAESFNSPLHF	Severe
C-COV19-005	TRBV12-5	TRBJ2-5	CASGPATSAEQETQYF	Mild	C-COV19-045	TRAV5	TRAJ9	CAERGGGFKTIF	TRBV5-1	TRBJ2-3	CASSAREGPSDTQYF	Severe
C-COV19-005	TRBV12-5	TRBJ2-5	CASGPATSAEQETQYF	Mild	C-COV19-045	TRAV21	TRAJ31	CAVLNNARLMF	TRBV5-1	TRBJ1-1	CASSLAGAEAFF	Severe
C-COV19-005	TRBV2	TRBJ2-1	CASSVLPGPPRGEQFF	Mild	C-COV19-045	TRAV3	TRAJ20	CAVRPPNDYKLSF	TRBV7-6	TRBJ2-1	CASSPWGRSSYNEQFF	Severe
C-COV19-005	TRBV12-5	TRBJ2-5	CASGPATSAEQETQYF	Mild	C-COV19-045	TRAV13-1	TRAJ4	CAASMAGGYNKLIF	TRBV25-1	TRBJ2-3	CASSGLTSLADTQYF	Severe
C-COV19-005	TRBV5-1	TRBJ1-1	CASSLAGAEAFF	Mild	C-COV19-045	TRAV1-1	TRAJ17	CAGGTKAAGNKLTF	TRBV25-1	TRBJ2-3	CASSGLTSLADTQYF	Severe
C-COV19-005	TRBV6-5	TRBJ1-6	CASSYLPAGSSYNSPLHF	Mild	C-COV19-045	TRAV13-1	TRAJ4	CAASMAGGYNKLIF	TRBV25-1	TRBJ2-3	CASSGLTSLADTQYF	Severe
C-COV19-005	TRBV12-5	TRBJ2-5	CASGPATSAEQETQYF	Mild	C-COV19-045	TRAV12-3	TRAJ3	CATDSSASKIIF	TRBV5-1	TRBJ1-5	CASSLAGGVYQPQHF	Severe
C-COV19-005	TRBV6-3	TRBJ1-6	CASSYLPAGSSYNSPLHF	Mild	C-COV19-045	TRAV5	TRAJ9	CAERGGGFKTIF	TRBV5-1	TRBJ2-1	CASSLREAPYNEQFF	Severe
C-COV19-005	TRBV5-1	TRBJ2-7	CASSLAGAYEQYF	Mild	C-COV19-045	TRAV21	TRAJ30	CAVPIKNRDDKIIF	TRBV27	TRBJ2-4	CASSPIAGGRKNIQYF	Severe
C-COV19-005	TRBV12-5	TRBJ2-5	CASGPATSAEQETQYF	Mild	C-COV19-045	TRAV12-1	TRAJ43	CVVKRRSDMRF	TRBV5-1	TRBJ2-1	CASSLAGGDEQFF	Severe
C-COV19-005	TRBV15	TRBJ2-1	CATSSFTGGVYNEQFF	Mild	C-COV19-045	TRAV8-3	TRAJ4	CAVGAPDSGGYNKLIF	TRBV27	TRBJ2-4	CASRGLTGPRGVKNIQYF	Severe
C-COV19-045	TRBV5-1	TRBJ2-7	CASSLAGIGLAF	Severe	C-COV19-045	TRAV8-7	TRAJ4	CAVGAPDSGGYNKLIF	TRBV27	TRBJ2-4	CASRGLTGPRGVKNIQYF	Severe
C-COV19-045	TRBV27	TRBJ2-7	CASSSLTSSRYEQYF	Severe	C-COV19-045	TRAV12-1	TRAJ28	CVVRDPKGAGSYQLTF	TRBV20-1	TRBJ2-7	CSARERYYEQYF	Severe
C-COV19-045	TRBV28	TRBJ1-2	CASTRTGTVAYGYTF	Severe	C-COV19-045	TRAV17	TRAJ22	CATVSFSGSARQLTF	TRBV28	TRBJ2-1	CASSTLNKGGWDEQFF	Severe
C-COV19-045	TRBV19	TRBJ1-6	CATSRAESFNSPLHF	Severe	C-COV19-045	TRAV12-2	TRAJ53	CAVKEGGSNYKLTF	TRBV5-1	TRBJ2-5	CASSRAGGPQETQYF	Severe
C-COV19-045	TRBV5-1	TRBJ1-5	CASSLAGGVYQPQHF	Severe	C-COV19-045	TRAV35	TRAJ42	CAGLNYGGSQGNLIF	TRBV12-3	TRBJ1-2	CASSSRGGSIYGYTF	Severe
C-COV19-045	TRBV27	TRBJ2-4	CASSLLTGLAKNIQYF	Severe	C-COV19-045	TRAV12-2	TRAJ53	CAVKEGGSNYKLTF	TRBV5-1	TRBJ2-5	CASSRAGGPQETQYF	Severe
C-COV19-045	TRBV5-1	TRBJ2-3	CASSAREGPSDTQYF	Severe	C-COV19-038	TRAV12-2	TRAJ42	CAVGGYGGSQGNLIF	TRBV5-1	TRBJ1-6	CASSLAGISLDNSPLHF	Severe
C-COV19-045	TRBV15	TRBJ1-4	CATSRRGVATTNEKLFF	Severe	C-COV19-038	TRAV21	TRAJ42	CAVGGYGGSQGNLIF	TRBV5-1	TRBJ1-6	CASSLAGISLDNSPLHF	Severe
C-COV19-045	TRBV5-1	TRBJ1-1	CASSLAGAEAFF	Severe	C-COV19-038	TRAV20	TRAJ44	CAVQASGTASKLTF	TRBV5-1	TRBJ2-2	CASSLAGAGELFF	Severe
C-COV19-045	TRBV5-1	TRBJ2-2	CASSLAGAGELFF	Severe	C-COV19-038	TRAV20	TRAJ44	CAVQASGTASKLTF	TRBV5-1	TRBJ2-2	CASSLAGAGELFF	Severe
C-COV19-045	TRBV28	TRBJ1-1	CASSLYKAEAFF	Severe	C-COV19-038	TRAV21	TRAJ23	CAAPERNQGGKLIF	TRBV27	TRBJ2-4	CASSLITGGAKNIQYF	Severe
C-COV19-045	TRBV7-6	TRBJ2-1	CASSPWGRSSYNEQFF	Severe	C-COV19-038	TRAV41	TRAJ58	CAAGPSSGSRLTF	TRBV5-1	TRBJ1-2	CASSLAGVGYTF	Severe
C-COV19-045	TRBV25-1	TRBJ2-3	CASSGLTSLADTQYF	Severe	C-COV19-038	TRAV12-3	TRAJ13	CAMTKERGGYQKVTF	TRBV24-1	TRBJ2-1	CATSDLVTSGDEQFF	Severe
C-COV19-045	TRBV5-1	TRBJ2-5	CASSRAGGPQETQYF	Severe	C-COV19-038	TRAV29DV5	TRAJ10	CAASHPPRDTGGGNKLTF	TRBV24-1	TRBJ2-1	CATSDLVTSGDEQFF	Severe
C-COV19-045	TRBV28	TRBJ2-1	CASSTLNKGGWDEQFF	Severe	C-COV19-038	TRAV21	TRAJ23	CAAPERNQGGKLIF	TRBV27	TRBJ2-4	CASSLITGGAKNIQYF	Severe
C-COV19-045	TRBV25-1	TRBJ2-3	CASSGLTSLADTQYF	Severe	C-COV19-038	TRAV12-3	TRAJ4	CAMSANSGGYNKLIF	TRBV24-1	TRBJ2-3	CATSDLATSAADTQYF	Severe
C-COV19-045	TRBV5-1	TRBJ1-5	CASSLAGGVYQPQHF	Severe	C-COV19-038	TRAV6	TRAJ4	CAMSANSGGYNKLIF	TRBV24-1	TRBJ2-3	CATSDLATSAADTQYF	Severe
C-COV19-045	TRBV5-1	TRBJ2-1	CASSLREAPYNEQFF	Severe	C-COV19-038	TRAV13-1	TRAJ11	CAASALGGYSTLTF	TRBV24-1	TRBJ1-2	CATSDLPGKDGYTF	Severe
C-COV19-045	TRBV27	TRBJ2-4	CASSPIAGGRKNIQYF	Severe	C-COV19-038	TRAV21	TRAJ23	CAAPERNQGGKLIF	TRBV27	TRBJ2-4	CASSLITGGAKNIQYF	Severe
C-COV19-045	TRBV20-1	TRBJ1-6	CSAQVGGNYNSPLHF	Severe	C-COV19-038	TRAV12-2	TRAJ6	CAMNGAGGSYIPTF	TRBV27	TRBJ2-7	CASSTNMNEQYF	Severe
C-COV19-045	TRBV5-1	TRBJ2-1	CASSLAGGDEQFF	Severe	C-COV19-038	TRAV12-2	TRAJ6	CAVNGAGGSYIPTF	TRBV27	TRBJ2-7	CASSTNMNEQYF	Severe
C-COV19-045	TRBV13	TRBJ2-4	CASSPIAGGRKNIQYF	Severe	C-COV19-038	TRAV41	TRAJ58	CAAGPSSGSRLTF	TRBV5-1	TRBJ1-2	CASSLAGVGYTF	Severe
C-COV19-045	TRBV28	TRBJ1-1	CASSLYKAEAFF	Severe	C-COV19-038	TRAV8-4	TRAJ11	CAVSPPGGYSTLTF	TRBV28	TRBJ2-1	CASSFIASSYNEQFF	Severe
C-COV19-045	TRBV27	TRBJ2-4	CASRGLTGPRGVKNIQYF	Severe	C-COV19-038	TRAV3	TRAJ11	CAVSPPGGYSTLTF	TRBV28	TRBJ2-1	CASSFIASSYNEQFF	Severe
C-COV19-045	TRBV20-1	TRBJ2-7	CSARERYYEQYF	Severe	C-COV19-046	TRAV34	TRAJ18	CGADENRGSTLGRLYF	TRBV7-3	TRBJ2-3	CASSLMGLAGGGTDTQYF	Mild
C-COV19-045	TRBV28	TRBJ2-1	CASSTLNKGGWDEQFF	Severe	C-COV19-046	TRAV2	TRAJ30	CAVEKMNRDDKIIF	TRBV5-1	TRBJ2-5	CASSSYPGLAPVQETQYF	Mild
C-COV19-045	TRBV20-1	TRBJ1-6	CSAQVGGNYNSPLHF	Severe	C-COV19-046	TRAV8-4	TRAJ30	CAVSGGPDKIIF	TRBV5-1	TRBJ2-5	CASSSYPGLAPVQETQYF	Mild
C-COV19-045	TRBV27	TRBJ2-5	CASSMSSPQETQYF	Severe	C-COV19-046	TRAV8-4	TRAJ30	CAVSGGPDKIIF	TRBV5-1	TRBJ2-5	CASSSYPGLAPVQETQYF	Mild
C-COV19-045	TRBV5-1	TRBJ2-5	CASSRAGGPQETQYF	Severe	C-COV19-046	TRAV2	TRAJ30	CAVEKMNRDDKIIF	TRBV5-1	TRBJ2-5	CASSSYPGLAPVQETQYF	Mild
C-COV19-045	TRBV12-3	TRBJ1-2	CASSSRGGSIYGYTF	Severe	C-COV19-046	TRAV8-4	TRAJ30	CAVSGGPDKIIF	TRBV5-1	TRBJ2-5	CASSSYPGLAPVQETQYF	Mild
C-COV19-045	TRBV5-1	TRBJ2-7	CASSLAGGPAHEQYF	Severe	C-COV19-046	TRAV12-3	TRAJ4	CAMSAQRGGYNKLIF	TRBV24-1	TRBJ2-1	CATSDLRVDEQFF	Mild
C-COV19-045	TRBV28	TRBJ1-2	CASSSITTTGAKDGYTF	Severe	C-COV19-046	TRAV8-3	TRAJ3	CAVPGYSSASKIIF	TRBV28	TRBJ2-1	CASSPGTEVYNEQFF	Mild
C-COV19-045	TRBV5-1	TRBJ2-5	CASSRAGGPQETQYF	Severe	C-COV19-046	TRAV8-4	TRAJ3	CAVPGYSSASKIIF	TRBV28	TRBJ2-1	CASSPGTEVYNEQFF	Mild
C-COV19-045	TRBV19	TRBJ1-6	CATSRAESFNSPLHF	Severe	C-COV19-046	TRAV8-4	TRAJ30	CAVSGGPDKIIF	TRBV5-1	TRBJ2-5	CASSSYPGLAPVQETQYF	Mild
C-COV19-038	TRBV5-1	TRBJ1-1	CASSLAGAEAFF	Severe	C-COV19-046	TRAV12-3	TRAJ4	CAMSAQRGGYNKLIF	TRBV24-1	TRBJ2-1	CATSDLRVDEQFF	Mild
C-COV19-038	TRBV27	TRBJ2-5	CASSPLVGERFRKETQYF	Severe	C-COV19-046	TRAV4	TRAJ17	CLVGDRAAGNKLTF	TRBV24-1	TRBJ2-1	CATSDLRVDEQFF	Mild
C-COV19-038	TRBV24-1	TRBJ1-2	CATSDLPGGYGYTF	Severe	C-COV19-046	TRAV12-3	TRAJ4	CAMSAQRGGYNKLIF	TRBV24-1	TRBJ2-1	CATSDLRVDEQFF	Mild
C-COV19-038	TRBV5-1	TRBJ1-6	CASSLAGISLDNSPLHF	Severe	C-COV19-046	TRAV8-1	TRAJ40	CAVTSTTSGTYKYIF	TRBV5-1	TRBJ2-7	CASSIQGQGYEQYF	Mild
C-COV19-038	TRBV5-1	TRBJ2-2	CASSLAGAGELFF	Severe	C-COV19-046	TRAV8-3	TRAJ44	CAVGTTGTASKLTF	TRBV27	TRBJ2-4	CASSLLAGGPEAKNIQYF	Mild
C-COV19-038	TRBV27	TRBJ2-4	CASSLITGGAKNIQYF	Severe	C-COV19-046	TRAV8-4	TRAJ44	CAVGTTGTASKLTF	TRBV27	TRBJ2-4	CASSLLAGGPEAKNIQYF	Mild
C-COV19-038	TRBV27	TRBJ2-4	CASSLITGGAKNIQYF	Severe	C-COV19-046	TRAV21	TRAJ23	CAVPPPNQGGKLIF	TRBV5-1	TRBJ2-2	CASSPRGQGNTGELFF	Mild
C-COV19-038	TRBV27	TRBJ2-4	CASSLITGGAKNIQYF	Severe	C-COV19-046	TRAV13-1	TRAJ23	CAPRGARMIYNQGGKLIF	TRBV5-1	TRBJ2-2	CASSPRGQGNTGELFF	Mild
C-COV19-038	TRBV5-1	TRBJ1-2	CASSLAGVGYTF	Severe	C-COV19-046	TRAV2	TRAJ30	CAVEKMNRDDKIIF	TRBV5-1	TRBJ2-5	CASSSYPGLAPVQETQYF	Mild
C-COV19-038	TRBV24-1	TRBJ2-1	CATSDLVTSGDEQFF	Severe	C-COV19-046	TRAV8-4	TRAJ30	CAVSGGPDKIIF	TRBV5-1	TRBJ2-5	CASSSYPGLAPVQETQYF	Mild
C-COV19-038	TRBV27	TRBJ2-4	CASSLITGGAKNIQYF	Severe	C-COV19-046	TRAV17	TRAJ42	CATVPGSQGNLIF	TRBV7-8	TRBJ2-2	CASSPRTGTTGELFF	Mild
C-COV19-038	TRBV5-1	TRBJ1-5	CASSLAGGTNQPQHF	Severe	C-COV19-046	TRAV8-4	TRAJ30	CAVSGGPDKIIF	TRBV5-1	TRBJ2-5	CASSSYPGLAPVQETQYF	Mild
C-COV19-038	TRBV5-1	TRBJ2-2	CASSLAGVMELFF	Severe	C-COV19-046	TRAV9-2	TRAJ8	CALMNTGFQKLVF	TRBV9	TRBJ2-2	CASSPFPLPTGELFF	Mild
C-COV19-038	TRBV5-1	TRBJ2-7	CASSFAGGPAYEQYF	Severe	C-COV19-046	TRAV17	TRAJ42	CATVPGSQGNLIF	TRBV6-5	TRBJ2-7	CASSYRQGSYEQYF	Mild
C-COV19-038	TRBV24-1	TRBJ2-3	CATSDLATSAADTQYF	Severe	C-COV19-046	TRAV8-4	TRAJ30	CAVSGGPDKIIF	TRBV5-1	TRBJ2-5	CASSSYPGLAPVQETQYF	Mild
C-COV19-038	TRBV5-1	TRBJ1-1	CASSLAGSFMNTEAFF	Severe	C-COV19-046	TRAV21	TRAJ23	CAVPPPNQGGKLIF	TRBV15	TRBJ1-3	CATSSMGNSGNTIYF	Mild
C-COV19-038	TRBV5-1	TRBJ2-1	CASSLAGGPLHEQFF	Severe	C-COV19-046	TRAV2	TRAJ30	CAVEKMNRDDKIIF	TRBV5-1	TRBJ2-5	CASSSYPGLAPVQETQYF	Mild
C-COV19-038	TRBV24-1	TRBJ1-2	CATSDLPGKDGYTF	Severe	C-COV19-046	TRAV2	TRAJ30	CAVEKMNRDDKIIF	TRBV5-1	TRBJ2-5	CASSSYPGLAPVQETQYF	Mild
C-COV19-038	TRBV24-1	TRBJ2-3	CATSDRTGDTDTQYF	Severe	C-COV19-046	TRAV12-3	TRAJ4	CAMSAQRGGYNKLIF	TRBV24-1	TRBJ2-1	CATSDLRVDEQFF	Mild
C-COV19-038	TRBV27	TRBJ2-4	CASSLITGGAKNIQYF	Severe
C-COV19-038	TRBV27	TRBJ2-7	CASSTNMNEQYF	Severe
C-COV19-038	TRBV5-1	TRBJ1-2	CASSLAGVGYTF	Severe
C-COV19-038	TRBV10-3	TRBJ2-3	CAISEPGTSGGAILDTQYF	Severe
C-COV19-038	TRBV27	TRBJ2-4	CASSLITGGAKNIQYF	Severe
C-COV19-038	TRBV20-1	TRBJ1-1	CSARDQGAEAFF	Severe
C-COV19-038	TRBV28	TRBJ2-1	CASSFIASSYNEQFF	Severe
C-COV19-038	TRBV27	TRBJ2-1	CASSSLTSGAYNEQFF	Severe
C-COV19-038	TRBV24-1	TRBJ2-1	CATSDLVTSGDEQFF	Severe
C-COV19-046	TRBV5-1	TRBJ2-5	CASSSYPGLAPVQETQYF	Mild
C-COV19-046	TRBV7-3	TRBJ2-3	CASSLMGLAGGGTDTQYF	Mild
C-COV19-046	TRBV5-1	TRBJ2-5	CASSSYPGLAPVQETQYF	Mild
C-COV19-046	TRBV5-1	TRBJ2-5	CASSSYPGLAPVQETQYF	Mild
C-COV19-046	TRBV5-1	TRBJ2-5	CASSSYPGLAPVQETQYF	Mild
C-COV19-046	TRBV5-1	TRBJ2-5	CASSSYPGLAPVQETQYF	Mild
C-COV19-046	TRBV24-1	TRBJ2-1	CATSDLRVDEQFF	Mild
C-COV19-046	TRBV5-1	TRBJ2-5	CASSSYPGLAPVQETQYF	Mild
C-COV19-046	TRBV28	TRBJ2-1	CASSPGTEVYNEQFF	Mild
C-COV19-046	TRBV28	TRBJ2-1	CASSPGTEVYNEQFF	Mild
C-COV19-046	TRBV5-1	TRBJ2-5	CASSSYPGLAPVQETQYF	Mild
C-COV19-046	TRBV27	TRBJ1-6	CASSLFIPGQPNSPLHF	Mild
C-COV19-046	TRBV5-1	TRBJ2-5	CASSSYPGLAPVQETQYF	Mild
C-COV19-046	TRBV5-1	TRBJ2-5	CASSSYPGLAPVQETQYF	Mild
C-COV19-046	TRBV28	TRBJ2-4	CASSPIETAKNIQYF	Mild
C-COV19-046	TRBV24-1	TRBJ2-1	CATSDLRVDEQFF	Mild
C-COV19-046	TRBV24-1	TRBJ2-1	CATSDLRVDEQFF	Mild
C-COV19-046	TRBV5-1	TRBJ2-1	CASSLAGGPYNEQFF	Mild
C-COV19-046	TRBV5-1	TRBJ2-7	CASSIQGQGYEQYF	Mild
C-COV19-046	TRBV27	TRBJ2-4	CASSLLAGGPEAKNIQYF	Mild
C-COV19-046	TRBV5-1	TRBJ2-2	CASSPRGQGNTGELFF	Mild
C-COV19-046	TRBV5-1	TRBJ2-5	CASSSYPGLAPVQETQYF	Mild
C-COV19-046	TRBV5-1	TRBJ1-5	CASSLAGAQPQHF	Mild
C-COV19-046	TRBV5-1	TRBJ2-5	CASSSYPGLAPVQETQYF	Mild
C-COV19-046	TRBV7-8	TRBJ2-2	CASSPRTGTTGELFF	Mild
C-COV19-046	TRBV5-1	TRBJ2-5	CASSSYPGLAPVQETQYF	Mild
C-COV19-046	TRBV5-1	TRBJ2-5	CASSSYPGLAPVQETQYF	Mild
C-COV19-046	TRBV9	TRBJ2-2	CASSPFPLPTGELFF	Mild
C-COV19-046	TRBV5-1	TRBJ2-5	CASSSYPGLAPVQETQYF	Mild
C-COV19-046	TRBV6-5	TRBJ2-7	CASSYRQGSYEQYF	Mild
C-COV19-046	TRBV27	TRBJ2-5	CASSPLTGGGWEKETQYF	Mild
C-COV19-046	TRBV5-1	TRBJ2-5	CASSSYPGLAPVQETQYF	Mild
C-COV19-046	TRBV20-1	TRBJ2-1	CSARVSGTYNEQFF	Mild
C-COV19-046	TRBV28	TRBJ2-1	CASSNRDRVYNEQFF	Mild
C-COV19-046	TRBV5-1	TRBJ2-7	CASSLAGAREQYF	Mild
C-COV19-046	TRBV15	TRBJ1-3	CATSSMGNSGNTIYF	Mild
C-COV19-046	TRBV5-1	TRBJ2-5	CASSSYPGLAPVQETQYF	Mild
C-COV19-046	TRBV5-1	TRBJ2-5	CASSSYPGLAPVQETQYF	Mild
C-COV19-046	TRBV27	TRBJ2-5	CASSPLTGGGWEKETQYF	Mild
C-COV19-046	TRBV24-1	TRBJ2-1	CATSDLRVDEQFF	Mild
C-COV19-046	TRBV24-1	TRBJ2-1	CATSDLRVDEQFF	Mild

## Sheet: Table 4
Patient	TRAV	TRAJ	Clone Name	CDR3α	TRBV	TRBJ	CDR3β
C-COV19-005	TRAV12-2	TRAJ40	005'-CL1	CAVTLTSGTYKYIF	TRBV27	TRBJ2-5	CASSPLVGERFRKETQYF
C-COV19-005	TRAV12-3	TRAJ34	005'-CL10	CAIPPLPGKLIF	TRBV12-5	TRBJ2-5	CASGPATSAEQETQYF
C-COV19-005	TRAV8-3	TRAJ5	005-CL11	CAVVTDTGRRALTF	TRBV2	TRBJ2-1	CASSVLPGPPRGEQFF
C-COV19-005	TRAV21	TRAJ43	005'-CL12	CAAPYNNNDMRF	TRBV9	TRBJ1-6	CASSVYPAPSDNSPLHF
C-COV19-005	TRAV12-2	TRAJ43	005-CL12	CAVRRDNDMRF	TRBV5-1	TRBJ2-1	CASSLLLSREQFF
C-COV19-005	TRAV12-2	TRAJ40	005'-CL13	CAVTLTSGTYKYIF	TRBV27	TRBJ2-5	CASSPLVGERFRKETQYF
C-COV19-005	TRAV25	TRAJ37	005'-CL14	CAGRSNTGKLIF	TRBV27	TRBJ2-5	CASSPLTGSAERKETQYF
C-COV19-005	TRAV8-3	TRAJ5	005-CL14	CAVVTDTGRRALTF	TRBV2	TRBJ2-1	CASSVLPGPPRGEQFF
C-COV19-005	TRAV19	TRAJ15	005'-CL15	CALSEARQAGTALIF	TRBV27	TRBJ2-1	CASSSLLAGGFYEQFF
C-COV19-005	TRAV8-3	TRAJ5	005-CL15	CAVVTDTGRRALTF	TRBV2	TRBJ2-1	CASSVLPGPPRGEQFF
C-COV19-005	TRAV21	TRAJ43	005'-CL16	CAAPYNNNDMRF	TRBV6-3	TRBJ1-6	CASSYLPAGSSYNSPLHF
C-COV19-005	TRAV36DV7	TRAJ30	005-CL16	CAVPRDDKIIF	TRBV19	TRBJ1-5	CASSILQGLGGSNQPQHF
C-COV19-005	TRAV8-4	TRAJ3	005'-CL17	CAVPLYSSASKIIF	TRBV7-8	TRBJ2-7	CASSSGSYEQYF
C-COV19-005	TRAV12-3	TRAJ34	005'-CL18	CAIPPLPGKLIF	TRBV12-5	TRBJ2-5	CASGPATSAEQETQYF
C-COV19-005	TRAV12-2	TRAJ40	005-CL18	CAVTLTSGTYKYIF	TRBV27	TRBJ2-5	CASSPLVGERFRKETQYF
C-COV19-005	TRAV19	TRAJ15	005'-CL2	CALSEARQAGTALIF	TRBV27	TRBJ2-1	CASSSLLAGGFYEQFF
C-COV19-005	TRAV38-1	TRAJ4	005'-CL20	CAFMKPGGYNKLIF	TRBV25-1	TRBJ2-3	CASSELITSTDTQYF
C-COV19-005	TRAV19	TRAJ15	005'-CL22	CALSEARGPALIF	TRBV20-1	TRBJ2-2	CTPWGEYTGELFF
C-COV19-005	TRAV21	TRAJ43	005'-CL23	CAAPYNNNDMRF	TRBV6-3	TRBJ1-6	CASSYLPAGSSYNSPLHF
C-COV19-005	TRAV8-3	TRAJ5	005-CL23	CAVVTDTGRRALTF	TRBV2	TRBJ2-1	CASSVLPGPPRGEQFF
C-COV19-005	TRAV21	TRAJ43	005'-CL24	CAAPYNNNDMRF	TRBV6-3	TRBJ1-6	CASSYLPAGSSYNSPLHF
C-COV19-005	TRAV12-3	TRAJ34	005'-CL25	CAIPPLPGKLIF	TRBV12-5	TRBJ2-5	CASGPATSAEQETQYF
C-COV19-005	TRAV12-2	TRAJ12	005'-CL27	CAVNIRADSSYKLIF	TRBV7-2	TRBJ1-1	CASRAGSTEAFF
C-COV19-005	TRAV19	TRAJ15	005'-CL28	CALSEARQAGTALIF	TRBV27	TRBJ2-1	CASSSLLAGGFYEQFF
C-COV19-005	TRAV12-2	TRAJ40	005'-CL29	CAVTLTSGTYKYIF	TRBV27	TRBJ2-5	CASSPLVGERFRKETQYF
C-COV19-005	TRAV8-3	TRAJ16	005'-CL3	CAVVRFSDGQKLLF	TRBV9	TRBJ1-6	CASSVYPAPSDNSPLHF
C-COV19-005	TRAV39	TRAJ16	005'-CL32	CAVDILFSDGQKLLF	TRBV5-6	TRBJ1-3	CASSFNSLDRSFFSGNTIYF
C-COV19-005	TRAV8-3	TRAJ16	005'-CL33	CAVVRFSDGQKLLF	TRBV9	TRBJ1-6	CASSVYPAPSDNSPLHF
C-COV19-005	TRAV13-1	TRAJ44	005'-CL34	CAASWGTASKLTF	TRBV6-5	TRBJ1-5	CASSSLTGNQPQHF
C-COV19-005	TRAV25	TRAJ37	005'-CL35	CAGRSNTGKLIF	TRBV27	TRBJ2-5	CASSPLTGSAERKETQYF
C-COV19-005	TRAV21	TRAJ31	005'-CL36	CAVLNNARLMF	TRBV5-1	TRBJ1-1	CASSLAGAEAFF
C-COV19-005	TRAV19	TRAJ15	005'-CL5	CALSEARGPALIF	TRBV5-1	TRBJ2-1	CASSLAGGSEQFF
C-COV19-005	TRAV8-3	TRAJ5	005'-CL6	CAVVTDTGRRALTF	TRBV2	TRBJ2-1	CASSVLPGPPRGEQFF
C-COV19-005	TRAV13-1	TRAJ44	005'-CL7	CAASWGTASKLTF	TRBV6-5	TRBJ1-5	CASSSLTGNQPQHF
C-COV19-005	TRAV12-3	TRAJ34	005'-CL8	CAIPPLPGKLIF	TRBV12-5	TRBJ2-5	CASGPATSAEQETQYF
C-COV19-005	TRAV8-3	TRAJ5	005-CL8	CAVVTDTGRRALTF	TRBV2	TRBJ2-1	CASSVLPGPPRGEQFF
C-COV19-045	TRAV20	TRAJ8	045-CL1	CAVQGRGNTGFQKLVF	TRBV20-1	TRBJ1-6	CSAQVGGNYNSPLHF
C-COV19-045	TRAV21	TRAJ30	045-CL10	CAVPIKNRDDKIIF	TRBV27	TRBJ2-4	CASSPIAGGRKNIQYF
C-COV19-045	TRAV12-3	TRAJ34	045-CL11	CAIPPLPGKLIF	TRBV12-5	TRBJ2-5	CASGPATSAEQETQYF
C-COV19-045	TRAV13-1	TRAJ4	045-CL12	CAASKGPGGYNKLIF	TRBV28	TRBJ1-2	CASSSITTTGAKDGYTF
C-COV19-045	TRAV13-1	TRAJ4	045-CL13	CAASKGPGGYNKLIF	TRBV28	TRBJ1-2	CASSSITTTGAKDGYTF
C-COV19-045	TRAV13-1	TRAJ18	045-CL14	CAAPKGRGSTLGRLYF	TRBV6-5	TRBJ1-4	CASSYSYRGTNEKLFF
C-COV19-045	TRAV21	TRAJ30	045-CL15	CAVPIKNRDDKIIF	TRBV27	TRBJ2-4	CASSPIAGGRKNIQYF
C-COV19-045	TRAV13-1	TRAJ4	045-CL16	CAASMAGGYNKLIF	TRBV25-1	TRBJ2-3	CASSGLTSLADTQYF
C-COV19-045	TRAV20	TRAJ8	045-CL17	CAVQGRGNTGFQKLVF	TRBV20-1	TRBJ1-6	CSAQVGGNYNSPLHF
C-COV19-045	TRAV20	TRAJ8	045-CL18	CAVQGRGNTGFQKLVF	TRBV20-1	TRBJ1-6	CSAQVGGNYNSPLHF
C-COV19-045	TRAV20	TRAJ8	045-CL19	CAVQGRGNTGFQKLVF	TRBV20-1	TRBJ1-6	CSAQVGGNYNSPLHF
C-COV19-045	TRAV20	TRAJ8	045-CL2	CAVQGRGNTGFQKLVF	TRBV20-1	TRBJ1-6	CSAQVGGNYNSPLHF
C-COV19-045	TRAV13-1	TRAJ4	045-CL20	CAASMAGGYNKLIF	TRBV25-1	TRBJ2-3	CASSGLTSLADTQYF
C-COV19-045	TRAV21	TRAJ30	045-CL21	CAVPAMNRDDKIIF	TRBV27	TRBJ1-5	CASRPLTGGNQPQHF
C-COV19-045	TRAV20	TRAJ8	045-CL22	CAVQGRGNTGFQKLVF	TRBV20-1	TRBJ1-6	CSAQVGGNYNSPLHF
C-COV19-045	TRAV20	TRAJ8	045-CL23	CAVQGRGNTGFQKLVF	TRBV27	TRBJ2-2	CASSVLGNHYTNGELFF
C-COV19-045	TRAV25	TRAJ40	045-CL24	CAVLTSGTYKYIF	TRBV7-8	TRBJ1-6	CASSQGGSPLHF
C-COV19-045	TRAV20	TRAJ8	045-CL3	CAVQGRGNTGFQKLVF	TRBV20-1	TRBJ1-6	CSAQVGGNYNSPLHF
C-COV19-045	TRAV25	TRAJ40	045-CL4	CAVLTSGTYKYIF	TRBV7-8	TRBJ1-6	CASSQGGSPLHF
C-COV19-045	TRAV13-1	TRAJ4	045-CL5	CAASKGPGGYNKLIF	TRBV28	TRBJ1-2	CASSSITTTGAKDGYTF
C-COV19-045	TRAV21	TRAJ30	045-CL6	CALPRENRDDKIIF	TRBV5-1	TRBJ2-1	CASSGRDSPSDEQFF
C-COV19-045	TRAV20	TRAJ8	045-CL7	CAVQGRGNTGFQKLVF	TRBV20-1	TRBJ1-6	CSAQVGGNYNSPLHF
C-COV19-045	TRAV13-1	TRAJ4	045-CL8	CAASMAGGYNKLIF	TRBV25-1	TRBJ2-3	CASSGLTSLADTQYF
C-COV19-045	TRAV12-2	TRAJ22	045-CL9	CAAFSGSARQLTF	TRBV5-1	TRBJ2-7	CASSIAGGSLHEQYF
C-COV19-038	TRAV21	TRAJ23	038-CL1	CAAPERNQGGKLIF	TRBV27	TRBJ2-4	CASSLITGGAKNIQYF
C-COV19-038	TRAV21	TRAJ23	038-CL10	CAAPERNQGGKLIF	TRBV27	TRBJ2-4	CASSLITGGAKNIQYF
C-COV19-038	TRAV4	TRAJ6	038-CL11	CLVGEAGGGSYIPTF	TRBV28	TRBJ2-1	CASSPLAGRAEQFF
C-COV19-038	TRAV29DV5	TRAJ10	038-CL12	CAASHPPRDTGGGNKLTF	TRBV24-1	TRBJ2-1	CATSDLVTSGDEQFF
C-COV19-038	TRAV41	TRAJ58	038-CL13	CAAGPSSGSRLTF	TRBV5-1	TRBJ1-2	CASSLAGVGYTF
C-COV19-038	TRAV21	TRAJ23	038-CL14	CAAPERNQGGKLIF	TRBV27	TRBJ2-4	CASSLITGGAKNIQYF
C-COV19-038	TRAV4	TRAJ6	038-CL15	CLVGEAGGGSYIPTF	TRBV28	TRBJ2-1	CASSPLAGRAEQFF
C-COV19-038	TRAV4	TRAJ6	038-CL16	CLVGEAGGGSYIPTF	TRBV28	TRBJ2-1	CASSPLAGRAEQFF
C-COV19-038	TRAV21	TRAJ23	038-CL17	CAAPERNQGGKLIF	TRBV27	TRBJ2-4	CASSLITGGAKNIQYF
C-COV19-038	TRAV12-3	TRAJ4	038-CL18	CAMSAESGGYNKLIF	TRBV24-1	TRBJ2-1	CATSDLTRDEQFF
C-COV19-038	TRAV12-2	TRAJ31	038-CL19	CAVNKGNNARLMF	TRBV5-1	TRBJ2-1	CASSLAGGPLHEQFF
C-COV19-038	TRAV21	TRAJ23	038-CL2	CAAPERNQGGKLIF	TRBV27	TRBJ2-4	CASSLITGGAKNIQYF
C-COV19-038	TRAV21	TRAJ58	038-CL20	CAVQETSGSRLTF	TRBV5-1	TRBJ2-7	CASSLAGVEQYF
C-COV19-038	TRAV26-2	TRAJ52	038-CL21	CILKAVGTSYGKLTF	TRBV10-3	TRBJ2-3	CAISEPGTSGGAILDTQYF
C-COV19-038	TRAV26-2	TRAJ52	038-CL22	CILKAVGTSYGKLTF	TRBV10-3	TRBJ2-3	CAISEPGTSGGAILDTQYF
C-COV19-038	TRAV21	TRAJ23	038-CL23	CAAPERNQGGKLIF	TRBV27	TRBJ2-4	CASSLITGGAKNIQYF
C-COV19-038	TRAV21	TRAJ58	038-CL24	CAVQETSGSRLTF	TRBV5-1	TRBJ1-1	CASSLAGVEAFF
C-COV19-038	TRAV29DV5	TRAJ10	038-CL3	CAASHPPRDTGGGNKLTF	TRBV24-1	TRBJ2-1	CATSDLVTSGDEQFF
C-COV19-038	TRAV21	TRAJ44	038-CL4	CAVATTGTASKLTF	TRBV5-1	TRBJ2-5	CASSRAAGPQETQYF
C-COV19-038	TRAV21	TRAJ23	038-CL5	CAAPERNQGGKLIF	TRBV27	TRBJ2-4	CASSLITGGAKNIQYF
C-COV19-038	TRAV21	TRAJ23	038-CL6	CAAPERNQGGKLIF	TRBV27	TRBJ2-4	CASSLITGGAKNIQYF
C-COV19-038	TRAV12-2	TRAJ31	038-CL7	CAVNKGNNARLMF	TRBV5-1	TRBJ2-1	CASSLAGGPLHEQFF
C-COV19-038	TRAV12-2	TRAJ31	038-CL8	CAVNKGNNARLMF	TRBV5-1	TRBJ2-1	CASSLAGGPLHEQFF
C-COV19-038	TRAV21	TRAJ58	038-CL9	CAVQETSGSRLTF	TRBV27	TRBJ2-4	CASSLITGGAKNIQYF
C-COV19-046	TRAV2	TRAJ30	046-CL10	CAVEKMNRDDKIIF	TRBV5-1	TRBJ2-5	CASSSYPGLAPVQETQYF
C-COV19-046	TRAV19	TRAJ8	046-CL12	CALSEAGNTGFQKLVF	TRBV28	TRBJ2-4	CASSPIETAKNIQYF
C-COV19-046	TRAV2	TRAJ30	046-CL15	CAVEKMNRDDKIIF	TRBV5-1	TRBJ2-5	CASSSYPGLAPVQETQYF
C-COV19-046	TRAV2	TRAJ30	046-CL16	CAVEKMNRDDKIIF	TRBV5-1	TRBJ2-5	CASSSYPGLAPVQETQYF
C-COV19-046	TRAV8-1	TRAJ40	046-CL20	CAVTSTTSGTYKYIF	TRBV27	TRBJ2-5	CASSPLVGLAGEKETQYF
C-COV19-046	TRAV2	TRAJ30	046-CL23	CAVEKMNRDDKIIF	TRBV5-1	TRBJ2-5	CASSSYPGLAPVQETQYF
C-COV19-046	TRAV2	TRAJ37	046-CL26	CAVWVTGKLIF	TRBV27	TRBJ2-1	CASSSILGGEAYNEQFF
C-COV19-046	TRAV17	TRAJ45	046-CL29	CATGPSGGGADGLTF	TRBV12-4	TRBJ1-1	CASTNTVQLYMNTEAFF
C-COV19-046	TRAV8-1	TRAJ40	046-CL3	CAVTSTTSGTYKYIF	TRBV27	TRBJ2-5	CASSPLVGLAGEKETQYF
C-COV19-046	TRAV17	TRAJ40	046-CL31	CATPRSGTYKYIF	TRBV20-1	TRBJ2-7	CSALSSETSGPYEQYF
C-COV19-046	TRAV17	TRAJ40	046-CL32	CATPRSGTYKYIF	TRBV20-1	TRBJ2-7	CSALSSETSGPYEQYF
C-COV19-046	TRAV2	TRAJ30	046-CL8	CAVEKMNRDDKIIF	TRBV5-1	TRBJ2-5	CASSSYPGLAPVQETQYF

## Sheet: Table 5
CloneName	EC50	Group	Functional Avidity
038-CL21	0.2031	1	low
038-CL22	0.104	1	low
005'-CL10	0.04875	2	high
005'-CL18	0.08416	2	high
005'-CL25	0.05868	2	high
005'-CL8	0.0664	2	high
045-CL11	0.1447	2	high
005-CL16	0.1298	3	low
005-CL11	0.05819	4	high
005-CL14	0.04033	4	high
005-CL15	0.06395	4	high
005-CL23	0.08435	4	high
005'-CL6	0.06858	4	high
005-CL8	0.05341	4	high
045-CL1	0.04514	5	high
045-CL19	0.05766	5	high
045-CL2	0.06191	5	high
045-CL22	0.06503	5	high
045-CL23	0.08284	5	high
045-CL3	0.05151	5	high
045-CL7	0.0474	5	high
038-CL12	0.1024	6	low
038-CL3	0.1635	6	low
045-CL16	0.1079	7	high
045-CL20	0.09169	7	high
045-CL8	0.04087	7	high
038-CL1	0.09296	8	low
038-CL10	0.09831	8	low
038-CL14	0.1718	8	low
038-CL17	0.08559	8	low
038-CL2	0.1218	8	low
038-CL20	0.1058	8	low
038-CL23	0.09774	8	low
038-CL5	0.1496	8	low
038-CL6	0.08435	8	low
045-CL10	0.1134	9	low
045-CL15	0.1114	9	low
005'-CL14	0.1378	10	high
005'-CL35	0.0405	10	high
005'-CL1	0.09867	11	low
005'-CL13	0.1543	11	low
005-CL18	0.09319	11	low
005'-CL29	0.2058	11	low
005'-CL15	0.1102	12	low
005'-CL2	0.1095	12	low
005'-CL28	0.1381	12	low
046-CL12	0.1112	13	low
045-CL13	0.09437	14	high
045-CL5	0.0248	14	high
005'-CL36	0.1016	15	high
038-CL19	0.217	16	low
038-CL7	0.1398	16	low
038-CL8	0.093	16	low
046-CL10	0.06106	17	high
046-CL15	0.1367	17	high
046-CL23	0.1342	17	high
046-CL8	0.06082	17	high
005'-CL12	0.05349	18	high
005'-CL16	0.04972	18	high
005'-CL23	0.118	18	high
